# Supplementary material for: Mouse islet‐derived stellate cells are similar to, but distinct from, mesenchymal stromal cells and influence the beta cell function
Source: Diabet Med. 2024 Jan 7;41(6):e15279. doi: 10.1111/dme.15279 (PMC11451341; doi:10.1111/dme.15279)
Supplement: Supplementary file 5 — Data S1. [file DME-41-e15279-s001.zip]

Archive with 12 entries (11 files):
- Supplementary Material R2 /
- __MACOSX/._Supplementary Material R2 
- Supplementary Material R2 /Figure S3.docx
- __MACOSX/Supplementary Material R2 /._Figure S3.docx
- Supplementary Material R2 /.DS_Store
- __MACOSX/Supplementary Material R2 /._.DS_Store
- Supplementary Material R2 /Figure S2.docx
- __MACOSX/Supplementary Material R2 /._Figure S2.docx
- Supplementary Material R2 /Figure S4.docx
- __MACOSX/Supplementary Material R2 /._Figure S4.docx
- Supplementary Material R2 /Figure S1.docx
- __MACOSX/Supplementary Material R2 /._Figure S1.docx
